# Supplementary material for: Comparison of the Clinical Effectiveness of Correcting Different Types of Astigmatism with Small Incision Lenticule Extraction
Source: J Clin Med. 2023 Nov 6;12(21):6941. doi: 10.3390/jcm12216941 (PMC10648579; doi:10.3390/jcm12216941)
Supplement: Supplementary file 1 [file jcm-12-06941-s001.zip]

Archive with 1 entries (1 files):
- jcm-2678842-supplementary.pdf
